# Supplementary material for: Inhibition of Prostaglandin F2α Receptors Exaggerates HCl-Induced Lung Inflammation in Mice
Source: Int J Mol Sci. 2021 Nov 27;22(23):12843. doi: 10.3390/ijms222312843 (PMC8657597; doi:10.3390/ijms222312843)
Supplement: Supplementary file 1 [file ijms-22-12843-s001.zip]

Archive with 1 entries (1 files):
- ijms-1459053-supplementary.pdf
